# Supplementary material for: RNA-binding protein MEX3D promotes cervical carcinoma tumorigenesis by destabilizing TSC22D1 mRNA
Source: Cell Death Discov. 2022 May 5;8:250. doi: 10.1038/s41420-022-01049-7 (PMC9072549; doi:10.1038/s41420-022-01049-7)
Supplement: Supplementary file 1 — Supplementary Table S1 [file 41420_2022_1049_MOESM1_ESM.xlsx]

## Sheet: tissue samples' information
Supplementary Table 1.
IHC(Patient information for all specimens)
case number	sample number	Pathological diagnosis	IHC score	HPV genetype
case1	201532101	normal cervix	2	(-)
case2	201532717	normal cervix	1.5	(-)
case3	201532891	normal cervix	4.25	(-)
case4	201535496	normal cervix	3.75	(-)
case5	201535703	normal cervix	2.75	(-)
case6	201536160	normal cervix	1.5	(-)
case7	201536180	normal cervix	1	(-)
case8	201537692	normal cervix	1.5	(-)
case9	201539778	normal cervix	5.25	(-)
case10	201540282	normal cervix	4.25	(-)
case11	201540847	normal cervix	3.25	(-)
case12	201541157	normal cervix	0.5	(-)
case13	201541174	normal cervix	1.5	(-)
case14	201541575	normal cervix	2.5	(-)
case15	201541716	normal cervix	1.25	(-)
case16	201543275	normal cervix	4.5	(-)
case17	201543343	normal cervix	1.5	(-)
case18	201543423	normal cervix	3	(-)
case19	201603324	normal cervix	3.75	(-)
case20	201604844	normal cervix	2	(-)
case21	201604854	normal cervix	1	(-)
case22	201604916	normal cervix	0.25	(-)
case23	201605874	normal cervix	2.5	(-)
case24	201605876	normal cervix	1.5	(-)
case25	201606061	normal cervix	3.5	(-)
case26	201607331	normal cervix	0.75	(-)
case27	201607700	normal cervix	3.75	(-)
case28	201612502	normal cervix	1.5	(-)
case29	201613790	normal cervix	1	(-)
case30	201613892	normal cervix	2.75	(-)
case31	201319075	LSIL	1
case32	201319421	LSIL	2.5
case33	201319572	LSIL	2.75
case34	201319739	LSIL	4.5
case35	201320521	LSIL	1
case36	201321000	LSIL	3.5
case37	201324009	LSIL	3
case38	201324136	LSIL	0.5
case39	201324328	LSIL	2.25
case40	201324329	LSIL	1.25
case41	201329832	LSIL	2	51、52(+)
case42	201332202	LSIL	3.5
case43	201338251	LSIL	2.25
case44	201338739	LSIL	2.25
case45	201401277	LSIL	2.5
case46	201404571	LSIL	1.5
case47	201405847	LSIL	2.5
case48	201405936	LSIL	1.75
case49	201409617	LSIL	1.25	52(+)
case50	201413923	LSIL	3
case51	201415271	LSIL	1.5
case52	201415953	LSIL	1.25
case53	201416129	LSIL	2	51(+)
case54	201417827	LSIL	1
case55	201418071	LSIL	2.75
case56	201418829	LSIL	3
case57	201423846	LSIL	2.5
case58	201425555	LSIL	7.75
case59	201426404	LSIL	1.25
case60	201427183	LSIL	0.25
case61	201427409	LSIL	1.75
case62	201430529	LSIL	1.25	52(+)
case63	201431243	LSIL	1
case64	201432382	LSIL	1.5
case65	201432822	LSIL	4.5	52(+)
case66	201433065	LSIL	1.5
case67	201433345	LSIL	5.5
case68	201433946	LSIL	5.5
case69	201433949	LSIL	1.5	16、52、59(+)
case70	201435368	LSIL	4.25
case71	201437051	LSIL	0.5
case72	201438598	LSIL	3.25
case73	201438801	LSIL	0.25
case74	201503571	LSIL	0.5
case75	201511052	LSIL	1.25	52(+)
case76	201516107	LSIL	2	52(+)
case77	201518103	LSIL	3
case78	201518715	LSIL	2.25	52(+)
case79	201518716	LSIL	2.5
case80	201520198	LSIL	3
case81	201520453	LSIL	0
case82	201520816	LSIL	0.75	52(+)
case83	201521069	LSIL	3.25
case84	201521263	LSIL	2.5
case85	201521767	LSIL	1.5	16(+)
case86	201522713	LSIL	2.75
case87	201523097	LSIL	3
case88	201523539	LSIL	2.5
case89	201523857	LSIL	2.5
case90	201525570	LSIL	0.5	66(+)
case91	201528595	LSIL	0.75	31、58(+)
case92	201529601	LSIL	0.25
case93	201529942	LSIL	4.5
case94	201530396	LSIL	1.5
case95	201531251	LSIL	4.25
case96	201531770	LSIL	4.75	16、51(+)
case97	201532101	LSIL	2.5
case98	201532717	LSIL	1.25
case99	201532891	LSIL	4.5
case100	201535277	LSIL	1.25
case101	201535496	LSIL	3.5
case102	201535660	LSIL	3.25	39(+)
case103	201535703	LSIL	0.75
case104	201536160	LSIL	1
case105	201536180	LSIL	0.5
case106	201537692	LSIL	1.5
case107	201539283	LSIL	3.5	52(+)
case108	201539367	LSIL	2.5	52、81(+)
case109	201539778	LSIL	4.25
case110	201540282	LSIL	3.5
case111	201540621	LSIL	3.5
case112	201540847	LSIL	2.75
case113	201541152	LSIL	0.5	16、56(+)
case114	201541174	LSIL	1.5
case115	201541230	LSIL	3.25	18(+)
case116	201541575	LSIL	3.75
case117	201541716	LSIL	2.5
case118	201541853	LSIL	1.25
case119	201542888	LSIL	3.25	51(+)
case120	201542895	LSIL	3.5
case121	201543121	LSIL	3
case122	201543275	LSIL	5.25
case123	201543323	LSIL	2.5
case124	201543343	LSIL	1.5
case125	201543423	LSIL	3.5
case126	201543432	LSIL	0.75
case127	201602633	LSIL	3	52(+)
case128	201602636	LSIL	0.25	18(+)
case129	201602743	LSIL	1	53、58(+)
case130	201602919	LSIL	5.5
case131	201603324	LSIL	3.75
case132	201603794	LSIL	0.5	16、33(+)
case133	201604662	LSIL	3
case134	201604844	LSIL	2.5
case135	201604854	LSIL	1.5
case136	201604916	LSIL	1
case137	201605475	LSIL	1.5	51(+)
case138	201605874	LSIL	0.75
case139	201605876	LSIL	1
case140	201605900	LSIL	2.5	16(+)
case141	201606061	LSIL	5
case142	201607331	LSIL	0.75
case143	201607700	LSIL	1.5
case144	201608218	LSIL	2
case145	201609859	LSIL	0.5
case146	201610483	LSIL	2.25
case147	201611457	LSIL	1.5	68(+)
case148	201612137	LSIL	2.5	11、58(+)
case149	201612502	LSIL	0.5
case150	201613892	LSIL	3.75
case151	201616539	LSIL	3.5
case152	201617943	LSIL	4.25
case153	201620203	LSIL	2	16、58、68(+)
case154	201622897	LSIL	1.25
case155	201624567	LSIL	1.5	16(+)
case156	201625822	LSIL	0.5
case157	201626844	LSIL	3.25
case158	201627829	LSIL	5.5
case159	201631524	LSIL	7.5	16、33(+)
case160	201633454	LSIL	5.25
case161	201633681	LSIL	1.25
case162	201633870	LSIL	8	11(+)
case163	201634113	LSIL	1.5	16(+)
case164	201637172	LSIL	8.5
case165	201637485	LSIL	4.75
case166	201638954	LSIL	7
case167	201639107	LSIL	8
case168	201639386	LSIL	4	16、44、51(+)
case169	201640563	LSIL	4.75
case170	201640662	LSIL	6.25
case171	201641079	LSIL	5
case172	201641242	LSIL	3.5
case173	201641681	LSIL	6.5
case174	201643194	LSIL	6.25	52(+)
case175	201643417	LSIL	8
case176	201644370	LSIL	3.75
case177	201644513	LSIL	4.75
case178	201301490	HSIL	10.75
case179	201301532	HSIL	4.75
case180	201301822	HSIL	8.5	16(+)
case181	201303360	HSIL	6	58(+)
case182	201304180	HSIL	4.75
case183	201304471	HSIL	8	16、58(+)
case184	201305104	HSIL	4.75
case185	201306135	HSIL	8.5
case186	201307694	HSIL	8.25	16(+)
case187	201308535	HSIL	5.25
case188	201308576	HSIL	8.75	18(+)
case189	201312650	HSIL	7.5
case190	201313320	HSIL	7
case191	201314593	HSIL	9.5
case192	201317745	HSIL	3.25	16、39(+)
case193	201405935	HSIL	5	64(+)
case194	201407574	HSIL	6.5	16(+)
case195	201409668	HSIL	8.25
case196	201417649	HSIL	9
case197	201417910	HSIL	9.25	31、58(+)
case198	201418961	HSIL	6.75	16、18(+)
case199	201419341	HSIL	5.75
case200	201422851	HSIL	5.5
case201	201427893	HSIL	6	58(+)
case202	201428546	HSIL	6.25
case203	201428556	HSIL	4
case204	201428669	HSIL	4.75	33(+)
case205	201430010	HSIL	5.5	16(+)
case206	201430713	HSIL	7.5
case207	201434865	HSIL	7	16(+)
case208	201437712	HSIL	6.25
case209	201439147	HSIL	6.5
case210	201439644	HSIL	4.5
case211	201503766	HSIL	4
case212	201503872	HSIL	7.5
case213	201505177	HSIL	4.75
case214	201505690	HSIL	4
case215	201507342	HSIL	4.5	52(+)
case216	201508811	HSIL	6
case217	201511846	HSIL	6.25	52、39(+)
case218	201513483	HSIL	8.75
case219	201513561	HSIL	7
case220	201514393	HSIL	9.25
case221	201517473	HSIL	6.5	16、31、33、35(+)
case222	201519223	HSIL	8.5	52(+)
case223	201520023	HSIL	9	39、58(+)
case224	201523206	HSIL	8.5
case225	201528964	HSIL	4.75	52(+)
case226	201531272	HSIL	5.5	58(+)
case227	201532739	HSIL	7.5	16、31(+)
case228	201543114	HSIL	4.5	16、39(+)
case229	201543494	HSIL	4
case230	201543499	HSIL	4.25
case231	201600210	HSIL	8	16、18(+)
case232	201600231	HSIL	7.25	16(+)
case233	201600800	HSIL	5.5	16(+)
case234	201600923	HSIL	8	52(+)
case235	201600929	HSIL	8.5	16(+)
case236	201601176	HSIL	7.5
case237	201602012	HSIL	8.5
case238	201603426	HSIL	5	52(+)
case239	201604899	HSIL	7.75	31、58(+)
case240	201606844	HSIL	9.25	16(+)
case241	201607157	HSIL	9.5
case242	201607196	HSIL	6	31、53(+)
case243	201607898	HSIL	7.75	16(+)
case244	201608463	HSIL	8	16、58(+)
case245	201609275	HSIL	8.5
case246	201610357	HSIL	6.75
case247	201610916	HSIL	6	16(+)
case248	201611202	HSIL	8.25
case249	201612485	HSIL	7.5
case250	201612843	HSIL	6.5
case251	201613583	HSIL	9.75	16、33(+)
case252	201614771	HSIL	6.25
case253	201615482	HSIL	7.25	16(+)
case254	201615483	HSIL	9.25	58(+)
case255	201615538	HSIL	8.5	16(+)
case256	201616307	HSIL	6.5
case257	201616904	HSIL	9
case258	201617921	HSIL	7.25	53(+)
case259	201618160	HSIL	9.5
case260	201618894	HSIL	8.25
case261	201618939	HSIL	10.25
case262	201619370	HSIL	9.25
case263	201620472	HSIL	5.5	52(+)
case264	201620703	HSIL	6.5
case265	201621294	HSIL	6.5	16(+)
case266	201621451	HSIL	8
case267	201621854	HSIL	8.25	11、52、58(+)
case268	201622212	HSIL	6.25	18(+)
case269	201622271	HSIL	5.5	45、52(+)
case270	201622691	HSIL	11.5
case271	201624188	HSIL	8.75
case272	201625029	HSIL	7.5
case273	201625386	HSIL	8.5
case274	201626300	HSIL	4.75
case275	201626547	HSIL	10.25	52(+)
case276	201626999	HSIL	8.25	16(+)
case277	201627228	HSIL	10	33(+)
case278	201628490	HSIL	5.5
case279	201628860	HSIL	11.25
case280	201629237	HSIL	9.25	16(+)
case281	201630919	HSIL	9.75
case282	201631141	HSIL	9.5
case283	201631692	HSIL	8.25
case284	201632112	HSIL	10.5	16(+)
case285	201632287	HSIL	10.25
case286	201632411	HSIL	7	33(+)
case287	201632661	HSIL	9.25	16(+)
case288	201633074	HSIL	6.75	16、66(+)
case289	201633536	HSIL	9.5
case290	201633542	HSIL	9.5
case291	201634868	HSIL	9.75	16(+)
case292	201635473	HSIL	9.5	16(+)
case293	201636800	HSIL	10
case294	201637316	HSIL	8.5	56、58(+)
case295	201638938	HSIL	8.25
case296	201638941	HSIL	7.5
case297	201639933	HSIL	5.75
case298	201641250	HSIL	9.75
case299	201641497	HSIL	8.75
case300	201641812	HSIL	9.5
case301	201641834	HSIL	9.25
case302	201642210	HSIL	5	31、52、53(+)
case303	201643149	HSIL	9	16、18(+)
case304	201644086	HSIL	8.5
case305	201644899	HSIL	8.75	51、58(+)
case306	201645333	HSIL	10.5	16(+)
case307	201317204	cervical cancer	9
case308	201320542	cervical cancer	9.5
case309	201320980	cervical cancer	11.5	16、52(+)
case310	201321966	cervical cancer	9.5	16(+)
case311	201323018	cervical cancer	11.5
case312	201323159	cervical cancer	9.25
case313	201324435	cervical cancer	9.25
case314	201325058	cervical cancer	9
case315	201326398	cervical cancer	10.5
case316	201328118	cervical cancer	11.75
case317	201330797	cervical cancer	12.25
case318	201332998	cervical cancer	10.25	45(+)
case319	201335067	cervical cancer	10.5
case320	201337297	cervical cancer	9.5
case321	201339216	cervical cancer	11.25
case322	201401081	cervical cancer	9.25
case323	201401851	cervical cancer	11.25
case324	201402469	cervical cancer	11.25
case325	201403559	cervical cancer	9.75	16(+)
case326	201403636	cervical cancer	9.5
case327	201405638	cervical cancer	10
case328	201405802	cervical cancer	9.75	16(+)
case329	201407085	cervical cancer	9.75
case330	201414057	cervical cancer	9.5
case331	201421898	cervical cancer	12
case332	201421993	cervical cancer	10.25	16(+)
case333	201423206	cervical cancer	12.25	16(+)
case334	201425678	cervical cancer	12.5
case335	201427962	cervical cancer	10.5	18、45(+)
case336	201428315	cervical cancer	11.75
case337	201428570	cervical cancer	12.5
case338	201431347	cervical cancer	9
case339	201431383	cervical cancer	12.5
case340	201433171	cervical cancer	12.25
case341	201435299	cervical cancer	11.75	16(+)
case342	201436020	cervical cancer	9.5	16(+)
case343	201436192	cervical cancer	11
case344	201439075	cervical cancer	10.25	16(+)
case345	201501402	cervical cancer	11.5
case346	201502250	cervical cancer	11.75
case347	201505891	cervical cancer	11.25
case348	201506422	cervical cancer	9.5
case349	201507461	cervical cancer	10.5
case350	201509301	cervical cancer	11
case351	201511338	cervical cancer	9
case352	201512516	cervical cancer	11.5
case353	201513117	cervical cancer	8.5	16(+)
case354	201514080	cervical cancer	9.25	16(+)
case355	201516925	cervical cancer	9.5	16(+)
case356	201519247	cervical cancer	12	18(+)
case357	201519375	cervical cancer	10.75	18、39、45、59、68(+)
case358	201519960	cervical cancer	11.25
case359	201521807	cervical cancer	9.5	52(+)
case360	201522656	cervical cancer	11.25
case361	201528571	cervical cancer	11.75	16(+)
case362	201528793	cervical cancer	10.5	16、31、33、35、52、58(+)
case363	201529552	cervical cancer	10	16(+)
case364	201529775	cervical cancer	10	16、31、33、35、52、58(+)
case365	201530106	cervical cancer	10.75
case366	201532544	cervical cancer	10.5	16(+)
case367	201534334	cervical cancer	11.75
case368	201534863	cervical cancer	10.75	52(+)
case369	201535876	cervical cancer	9.75	16(+)
case370	201536162	cervical cancer	12	33(+)
case371	201536323	cervical cancer	12.25	16(+)
case372	201536509	cervical cancer	10.25
case373	201536696	cervical cancer	9.25
case374	201537511	cervical cancer	9.25
case375	201537679	cervical cancer	10	18(+)
case376	201537951	cervical cancer	11.25	16、18(+)
case377	201538876	cervical cancer	10	16(+)
case378	201539048	cervical cancer	10.25	16(+)
case379	201539610	cervical cancer	11.5
case380	201539953	cervical cancer	10.75
case381	201540123	cervical cancer	11.75	16(+)
case382	201541562	cervical cancer	9.25	16、31、33、35、52、58(+)
case383	201541865	cervical cancer	11.5
case384	201543090	cervical cancer	10.25	16、31、33、35、52、58(+)
case385	201543467	cervical cancer	10.5	16(+)
case386	201543468	cervical cancer	10.5
case387	201600618	cervical cancer	11.75	16(+)
case388	201600748	cervical cancer	10.5
case389	201601151	cervical cancer	11.5	16、58(+)
case390	201601683	cervical cancer	10.5
case391	201601817	cervical cancer	12.25
case392	201602744	cervical cancer	11.75
case393	201603613	cervical cancer	10.5	16(+)
case394	201603731	cervical cancer	11.75	16(+)
case395	201603784	cervical cancer	10
case396	201604193	cervical cancer	10.5	18(+)
case397	201604195	cervical cancer	11.25	16(+)
case398	201605038	cervical cancer	10.5
case399	201605196	cervical cancer	10.25
case400	201605378	cervical cancer	9.25	16(+)
case401	201605516	cervical cancer	10	33(+)
case402	201606369	cervical cancer	11.25
case403	201607125	cervical cancer	11.75
case404	201608025	cervical cancer	10.75
case405	201608809	cervical cancer	11
case406	201608946	cervical cancer	11.25	16(+)
case407	201609112	cervical cancer	11.5
case408	201609659	cervical cancer	12.25	16(+)
case409	201609984	cervical cancer	11.25
case410	201610124	cervical cancer	12
case411	201610698	cervical cancer	10.75
case412	201611450	cervical cancer	10.75
case413	201611591	cervical cancer	11.25
case414	201611630	cervical cancer	9.25	16(+)
case415	201611948	cervical cancer	10.75	16、18(+)
case416	201612481	cervical cancer	13
case417	201612829	cervical cancer	11.75
case418	201613380	cervical cancer	14.25	45(+)
case419	201614700	cervical cancer	9.5
case420	201614918	cervical cancer	12.25	16(+)
case421	201615112	cervical cancer	12.75
case422	201615509	cervical cancer	11.5
case423	201615952	cervical cancer	12.5
case424	201616346	cervical cancer	12.5	16(+)
case425	201616828	cervical cancer	11.5	33(+)
case426	201616871	cervical cancer	9.25
case427	201617109	cervical cancer	10.5	16(+)
case428	201617285	cervical cancer	12.5	16(+)
case429	201618942	cervical cancer	12
case430	201620465	cervical cancer	10
case431	201621073	cervical cancer	12	54(+)
case432	201621814	cervical cancer	11.75
case433	201622866	cervical cancer	12	16(+)
case434	201622867	cervical cancer	13	16(+)
case435	201623252	cervical cancer	11	58(+)
case436	201623640	cervical cancer	10.25	16、52(+)
case437	201623641	cervical cancer	12	16(+)
case438	201624412	cervical cancer	8.75
case439	201624413	cervical cancer	11.5
case440	201625337	cervical cancer	10.75
case441	201625796	cervical cancer	13	81(+)
case442	201626006	cervical cancer	12.75	16、33(+)
case443	201626308	cervical cancer	10.75
case444	201627973	cervical cancer	12
case445	201630136	cervical cancer	11.75	16(+)
case446	201630387	cervical cancer	11.75
case447	201630507	cervical cancer	12.5
case448	201631444	cervical cancer	12.25
case449	201631677	cervical cancer	10.25	16、31、33、52、58(+)
case450	201632247	cervical cancer	11	16(+)
case451	201632461	cervical cancer	11.75
case452	201632616	cervical cancer	12	16(+)
case453	201633925	cervical cancer	11.25
case454	201634096	cervical cancer	10.75	16(+)
case455	201634460	cervical cancer	11
case456	201636769	cervical cancer	10.5	16(+)
case457	201637200	cervical cancer	12	16(+)
case458	201638094	cervical cancer	10.75	16、81(+)
case459	201638716	cervical cancer	11.75
case460	201638934	cervical cancer	11.25	16(+)
case461	201640144	cervical cancer	12.25
case462	201640671	cervical cancer	12.5
case463	201643160	cervical cancer	11.5
case464	201644121	cervical cancer	12.75
case465	201645095	cervical cancer	12.25	16(+)
