# Supplementary material for: RNA-binding protein MEX3D promotes cervical carcinoma tumorigenesis by destabilizing TSC22D1 mRNA
Source: Cell Death Discov. 2022 May 5;8:250. doi: 10.1038/s41420-022-01049-7 (PMC9072549; doi:10.1038/s41420-022-01049-7)
Supplement: Supplementary file 2 — Supplementary Table S2 [file 41420_2022_1049_MOESM2_ESM.xlsx]

## Sheet: primers
Supplementary Table 2.
Sequences of primers, probes, siRNAs and shRNAs.
Primers	Sequence（5'-3'）
MEX3D-F	GCGGTCACTGGGATGCC
MEX3D-R	GTGCCGTTGGCGTGGAA
GAPDH-F	TCACCACCATGGAGAAGGC
GAPDH-R	GCTAAGCAGTTGGTGGTGCA
TSC22D1-F	CGGCAATGTTCCCTCGAAG
TSC22D1-R	GGCGGAAAATCCTCGGAAGA
16E6-F	AGCGACCCAGAAAGTTACCA
16E6-R	GCATAAATCCCGAAAAGCAA
16E7-F	CATGGAGATACACCTACATTGC
16E7-R	CACAACCGAAGCGTAGAGTC
DCBLD2-F	ATGTGGACACACTGTACTAGGC
DCBLD2-R	CTGTTGGGATAGGTCTGTGGG
CASP7-F	CGGTCCTCGTTTGTACCGTC
CASP7-R	CGCCCATACCTGTCACTTTATCA
ANXA7-F	AGGCCAAGGATTTGGAGTCC
ANXA7-R	TGACTAGGGTAAGTAGGTTGTCC
PRKAR2F-F	GTGCTGAGACCTATAACCCTGA
PRKAR2A-R	ACATGGCATCGAGAACTTGAGA
ZMYND11-F	TGCCAACATTGACCGTATTACA
ZMYND11-R	TCTTTCACAGCTAAGCTCAGC
PAK2-F	CACCCGCAGTAGTGACAGAG
PAK2-R	GGGTCAATTACAGACCGTGTG
siRNAs	Sequence（5'-3'）
si-MEX3D-1（siRNA1）	CCGAACACUUCUCCAUCAUTT
si-MEX3D-2 (siRNA2)	UCGGCUUCGACUUCGACUUTT
si-TSC22D1-1	GAGTCCAGCTCAATTCTAA
si-TSC22D1-2	TCATGTCAGTGTATTAAGA
si-16E6	GTATGGAACAACATTAGAA
si-16E7-1	GCATGGAGATACACCTACA
si-16E7-2	GACAGAGCCCATTACAATA
probes	Sequence（5'-3'）
FISH probe	CY3-AATGGCTTTTCACTAGATCC
RNA-pulldown TSC22D1 probe	Biotin-AGTGTCTTCAGCAGATTGTT
RNA-pulldown oligo probe	Biotin-AACAATCTGCTGAAGACACT
shRNA	Sequence（5'-3'）
sh-MEX3D	CCGAACACTTCTCCATCAT
